# Supplementary material for: GC-MS Profiling and In Vitro Assessment of Antimicrobial, Antioxidant, and Anti-Inflammatory Activities of Essential Oils from Wild-Growing Glycosmis lanceolata (Blume) D. Dietr. in Vietnam
Source: Molecules. 2026 Jun 25;31(13):2246. doi: 10.3390/molecules31132246 (PMC13363421; doi:10.3390/molecules31132246)
Supplement: Supplementary file 1 [file molecules-31-02246-s001.zip]

Archive with 1 entries (1 files):
- molecules-4362168-supplementary.pdf
